# Supplementary material for: Cold Anaphylaxis in Children: Italian Case Series and Review of the Literature
Source: Diseases. 2023 Oct 18;11(4):143. doi: 10.3390/diseases11040143 (PMC10594430; doi:10.3390/diseases11040143)
Supplement: Supplementary file 1 [file diseases-11-00143-s001.zip]

Archive with 1 entries (1 files):
- diseases-2501571-supplementary.pdf
